# Supplementary material for: Targeting Thymidylate Synthase and tRNA-Derived Non-Coding RNAs Improves Therapeutic Sensitivity in Colorectal Cancer
Source: Antioxidants (Basel). 2022 Oct 31;11(11):2158. doi: 10.3390/antiox11112158 (PMC9686910; doi:10.3390/antiox11112158)
Supplement: Supplementary file 1 [file antioxidants-11-02158-s001.zip]

Archive with 1 entries (1 files):
- antioxidants-1955938-supplementary.pdf
